# Supplementary material for: From Suspicion to Confirmation: An Original Study on a Complete Diagnostic Pathway for Ectopic Pregnancy
Source: J Clin Med. 2026 Jan 8;15(2):507. doi: 10.3390/jcm15020507 (PMC12842302; doi:10.3390/jcm15020507)
Supplement: Supplementary file 1 [file jcm-15-00507-s001.zip]

Archive with 1 entries (1 files):
- jcm-4035985-supplementary.pdf
